# Supplementary material for: Sustainable mixture design of rice husk ash cement based concrete: performance optimization through data driven modeling and multi objective analysis
Source: Sci Rep. 2026 Apr 19;16:18108. doi: 10.1038/s41598-026-47921-9 (PMC13254211; doi:10.1038/s41598-026-47921-9)
Supplement: Supplementary file 2 — Supplementary Material 2 [file 41598_2026_47921_MOESM2_ESM.xlsx]

## Sheet: Dataset
Input									Output
W/C	water (kg/m3)	cement (kg/m^3)	sand (kg/m^3)	coarse (kg/m^3)	Rice (kg/m^3)	Age (days)	Supperplasticizer (kg/m^3)	RHA/C	CS (Mpa)	Co_2 (Kg/m^3)	So_2 (Kg/m^3)
0.815221	202.99	249	575	1150	134	7	0	0.538153	25.7	214.088	0.673858
0.437346	178	407	620	944	102	7	6.51	0.250614	95.3631	349.261	0.76755
0.319106	157	492	510	1025	26	28	0	0.0528455	88.5	414.284	0.743778
0.484211	138	285	660	1290	15	14	2.4	0.0526316	27.72	244.862	0.75917
0.343142	137.6	401	765	1000	29	28	7.54	0.0723192	79.86	344.592	0.861754
0.4	170	403.75	446	1419	21.25	21	0	0.0526316	61.9641	341.903	0.699654
0.3	180	600	588	934	0	3	1.5	0	52.3764	504.793	0.843737
0.65	222.86	308.57	685.71	1371.42	34.29	28	0	0.111126	26.1	263.346	0.800094
0.331445	152.1	458.9	644.8	1037.9	50.7	28	16.2	0.110482	122.402	399.107	0.824643
0.350129	162.6	464.4	647.9	1026.2	32.1	28	16.6	0.0691214	87.5727	403.702	0.827033
0.5	212	403.75	446	1419	21.25	28	0	0.0526316	46.948	341.916	0.699654
0.4	150	375	770	1200	37.5	7	7.5	0.1	32.5	323.697	0.87567
0.53	207	313	750	994	78	3	42.1	0.249201	24.5	296.86	0.819434
1.2766	240	188	660	1178	80	14	0	0.425532	23.8	162.948	0.694922
0.359551	128	356	786	1062	36	3	0	0.101124	42	302.062	0.855415
0.45	191	403.75	446	1419	21.25	14	0	0.0526316	45.8832	341.909	0.699654
0.384075	164	427	690	1050	85	28	4.27	0.199063	80.3984	364.578	0.836003
0.5	212	382.5	446	1419	42.5	21	0	0.111111	43.3906	324.512	0.689373
0.53	210	337	844	951	60	28	4.1	0.178042	32.1	289.332	0.873094
0.45	153	340	763	1144	0	28	3.4	0	34.98	290.942	0.839725
0.4	184.5	461.25	582	1204	0	28	0	0	39.5556	389.123	0.794103
0.3	165	467	490	1200	83	7	0	0.17773	69	394.738	0.742515
0.271845	140	515	612.5	1045.4	45.1	28	28.6	0.0875728	134.315	454.577	0.840389
0.425	170	400	551	1285	100	7	5	0.25	59.1	343.241	0.759023
0.36	162	360	530	1280	90	7	0	0.25	71.2	306.16	0.719088
0.55	233	425	446	1419	0	21	0	0	37.1591	359.326	0.709935
0.4	180	383	492	1148	67.5	7	0	0.17624	23.7	324.491	0.688825
0.6	210	350	844	854	0	3	0	0	12.7	296.106	0.862014
0.35	166	447	585.1	1113	27	28	0	0.0604027	64.97	377.329	0.779094
0.5	189	378	815	995	42	28	0	0.111111	44.8	320.32	0.87929
0.36	162	382	530	1280	68	7	0	0.17801	66.4	324.178	0.729732
0.36	162	405	530	1280	45	28	0	0.111111	73.8	343.015	0.740859
0.38	190	500	745	945	0	1	2.87	0	23	423.01	0.893338
0.39	218	514	608	933	57	14	1.4	0.110895	52	433.968	0.8129
0.382653	150	392	735	943	168	7	1.5	0.428571	130.574	334.308	0.838466
0.36	162	450	530	1280	0	3	0	0	53.2	379.87	0.76263
0.422222	190	450	745	945	50	3	1	0.111111	43.8	380.714	0.868387
0.53	201	380	570	1140	0	28	0	0	36.45	321.293	0.73245
0.388646	178	458	628	956	51	28	3.66	0.111354	97.1237	389.037	0.797844
0.432435	153	353.81	482.46	1394.06	28.68	7	3.53	0.0810605	28.3	302.997	0.694626
0.65	222.86	317.14	685.71	1371.42	25.71	28	0	0.0810683	33.1	270.364	0.804239
0.284314	145	510	657	1055	26.9	3	5.1	0.0527451	67.4	433.404	0.857229
0.35	148	403.75	446	1419	21.25	28	0	0.0526316	56.265	341.896	0.699654
0.4	190	475	745	945	25	28	0.76	0.0526316	62	401.016	0.880384
0.378947	144	380	863	974	19	28	2.05	0.05	61	323.201	0.908649
0.53	152.11	287	575	1150	96	1	0	0.334495	11.7	245.195	0.692242
0.45	191	382.5	446	1419	42.5	3	0	0.111111	32.5611	324.506	0.689373
0.32	143.36	448	765	1005	0	28	5.38	0	69.938	381.781	0.885672
0.430168	154	358	795	980	26	28	3.26	0.0726257	62.92	305.711	0.852949
0.421058	153	363.37	482.46	1394.06	19.13	7	3.63	0.0526461	26.6	310.899	0.699293
0.356572	160.6	450.4	642.1	1004	56.7	28	18.5	0.125888	98.1213	393.656	0.815307
0.597222	215	360	640	1185	0	28	0	0	43.5	304.976	0.773115
0.38	190	450	745	945	50	3	2.87	0.111111	42	382.06	0.869148
0.55	170	309	870	990	0	28	0.2	0	27.61	262.626	0.872937
1.22277	247	202	580	1170	134	28	0	0.663366	34.6	175.074	0.653125
0.448258	169.8	378.8	703.3	979.4	71.7	28	10.1	0.189282	84.9612	328.309	0.810258
0.588068	207	352	750	994	39	3	0	0.110795	28.2	298.489	0.821168
0.43	180.6	399	582	1108	21	7	0	0.0526316	38.69	337.296	0.74887
0.5	184.5	332.1	608.13	1253.45	36.9	28	0	0.111111	34.3333	282.374	0.747628
0.35	166	366	433.72	1113	108	28	0	0.295082	36.74	310.612	0.639541
0.375	180	480	570	906	120	28	12.48	0.25	114.142	414.284	0.774771
1.4881	250	168	710	1160	72	7	0	0.428571	15.8	146.274	0.713936
0.312195	128	410	786	1044	0	3	0	0	47	346.464	0.88077
0.400585	137	342	868	995	38	28	2.05	0.111111	66.7	291.909	0.894639
0.45	189	420	815	995	0	7	0	0	30.2	354.718	0.89961
0.68	221	260	894	930	65	1	0	0.25	12.2	222.442	0.858965
0.333333	165	495	546	1273	55	1	5.8	0.111111	22.7	422.219	0.804529
0.3	165	385	490	1200	165	3	0	0.428571	47.1	327.579	0.702843
0.460633	176.1	382.3	682.4	1003.1	59.8	28	7.8	0.156422	69.7178	329.436	0.7994
0.351351	169	481	690	1050	48	28	4.33	0.0997921	88.6144	409.069	0.863516
0.757425	202.99	268	575	1150	115	14	0	0.429104	33.5	229.649	0.68305
0.400433	185	462	723	1018	0	28	0.462	0	62.0594	389.837	0.865319
0.35	148	403.75	446	1419	21.25	21	0	0.0526316	48.6783	341.896	0.699654
0.302115	130	430.3	557.4	1270	34.88	14	0	0.0810597	52.6	363.96	0.771253
0.317982	145	456	636	1055	80.6	28	5	0.176754	77.6	389.049	0.817116
0.4	170	382.5	446	1419	42.5	28	0	0.111111	60.3427	324.499	0.689373
0.4	184.5	415.12	582	1204	46.13	28	0	0.111124	38.8889	351.343	0.771785
0.6	210	280	865	875	70	3	0	0.25	7.84	238.895	0.844654
0.43	180.6	336	464	1108	84	28	0	0.25	14.42	285.404	0.640157
0.430886	175.5	407.3	690.9	1017.7	33.3	28	7	0.0817579	83.1566	349.383	0.818481
0.41	226	495	910	590	55	7	5.5	0.111111	32	420.746	0.96173
0.36	162	450	530	1280	0	28	0	0	67.3	379.87	0.76263
0.310987	167	537	516	1055	80.6	3	5.37	0.150093	52	456.414	0.783391
0.68	221	260	894	930	65	28	0	0.25	30.3	222.442	0.858965
0.4	180	383	492	1148	67.5	28	0	0.17624	37.9	324.491	0.688825
0.661342	207	313	750	994	78	28	0	0.249201	41	266.548	0.8023
0.323788	143.6	443.5	678.8	1048.3	32.8	28	21.5	0.0739572	109.594	389.993	0.8405
0.333333	165	495	546	1273	55	3	5.8	0.111111	47.9	422.219	0.804529
0.36	162	360	530	1280	90	28	0	0.25	79.5	306.16	0.719088
0.5	189	378	815	995	42	7	0	0.111111	32.6	320.32	0.87929
0.5	212	361.25	446	1419	63.75	28	0	0.176471	50.0093	307.108	0.679093
0.45	191	425	446	1419	0	14	0	0	45.6533	359.313	0.709935
0.359551	128	356	786	1044	54	28	0	0.151685	80	302.238	0.854645
0.31	178	514	591	1050	57	3	12.8	0.110895	46.2	442.496	0.82066
0.6	184.5	276.7	623.79	1287.9	30.8	28	0	0.111312	32	236.351	0.730513
0.43	180.6	378	542	1108	42	7	0	0.111111	27.75	319.997	0.71219
0.529412	207	391	750	994	0	28	0	0	39.6	330.43	0.840036
0.4	184.5	415.12	582	1204	46.13	7	0	0.111124	25.7778	351.343	0.771785
0.394737	150	380	852	960	38	7	2.43	0.1	59.8	323.651	0.901313
0.52	221	383	737	933	42	7	0.3	0.109661	37	324.312	0.822893
0.34	170	500	560	1305	0	1	5	0	18.9	425.227	0.81583
0.406344	162.7	400.4	693.5	984.4	68.1	28	14.1	0.17008	66.9156	349.103	0.817898
0.642857	153	238	763	1144	102	28	9.2	0.428571	29.78	211.58	0.792738
0.26	212	783	344	933	87	7	3.6	0.111111	62	659.088	0.792886
0.53	202.99	383	575	1150	0	28	0	0	37	323.834	0.738687
0.53	201	285	570	1140	95	7	0	0.333333	33.09	243.488	0.686489
0.65	222.86	342.86	685.71	1371.42	0	21	0	0	40.9	291.429	0.816683
0.44	211	435	1193	468	35.2	7	0	0.0809195	33.88	366.921	1.09669
0.422222	190	450	745	945	50	7	1	0.111111	50.8	380.714	0.868387
0.53	182.85	345	575	1150	38	1	0	0.110145	12.8	292.706	0.720303
0.4	170	425	553	1290	75	3	5	0.176471	45.2	363.736	0.773059
0.6	184.5	276.7	623.79	1287.9	30.8	7	0	0.111312	21	236.351	0.730513
0.353288	149.9	424.3	693.6	1046	33.7	28	16	0.0794249	96.038	370.102	0.837035
0.36	136.8	380	332	1012	20	7	0	0.0526316	35.34	320.529	0.560516
0.36	144	400	332	1012	0	7	0	0	37.2	336.912	0.570192
0.4	190	475	745	945	25	1	0.76	0.0526316	29.5	401.016	0.880384
0.274076	134.9	492.2	609.1	1031.5	50.8	28	28.6	0.10321	90.8737	435.627	0.824023
0.44	211	435	1193	468	35.2	28	0	0.0809195	49.489	366.921	1.09669
0.5	215	400	557	933	171	1	3.7	0.4275	19	342.13	0.72487
0.623494	207	332	750	994	59	1	0	0.177711	18	282.109	0.811492
0.65	222.86	308.57	685.71	1371.42	34.29	7	0	0.111126	18.3	263.346	0.800094
0.424149	137	323	868	995	57	28	2.9	0.176471	62.9	276.96	0.885793
0.388646	178	458	628	956	51	7	3.66	0.111354	77.7576	389.037	0.797844
0.35	148	403.75	446	1419	21.25	14	0	0.0526316	47.8434	341.896	0.699654
0.588377	202.99	345	575	1150	38	14	0	0.110145	35.3	292.712	0.720303
0.45	191	403.75	446	1419	21.25	21	0	0.0526316	50.7595	341.909	0.699654
0.5	212	340	446	1419	85	7	0	0.25	31.4842	289.704	0.668812
0.301102	144.8	480.9	628.6	1037.8	50.1	28	23	0.10418	118.47	422.256	0.829018
0.45	189	420	815	995	0	3	0	0	16.5	354.718	0.89961
0.470581	153	325.13	482.46	1394.06	57.37	28	3.2513	0.176452	38.85	279.308	0.680638
0.53	207	313	750	994	78	28	42.1	0.249201	40.6	296.86	0.819434
0.321013	154.6	481.6	647.5	1039	25.5	28	17.7	0.0529485	90.4923	418.757	0.837961
0.55	233	340	446	1419	85	14	0	0.25	34.2793	289.711	0.668812
0.35	166	391	483.21	1113	81	7	0	0.207161	28	331.184	0.684287
0.707282	202.99	287	575	1150	96	28	0	0.334495	38.8	245.21	0.692242
0.65	222.86	291.43	685.71	1371.42	51.43	28	0	0.176475	22.7	249.308	0.791802
0.55	233	340	446	1419	85	21	0	0.25	39.6033	289.711	0.668812
0.757425	202.99	268	575	1150	115	28	0	0.429104	37.6	229.649	0.68305
0.4	170	425	446	1419	0	7	0	0	42.7735	359.307	0.709935
0.38	190	450	745	945	50	1	2.87	0.111111	24	382.06	0.869148
0.55	233	403.75	446	1419	21.25	14	0	0.0526316	39.8574	341.922	0.699654
0.371932	156.1	419.7	683.7	986.4	64.6	28	19.4	0.153919	70.8181	368.911	0.824408
0.687352	191.565	278.7	572.74	1189.5	69.6	14	0	0.249731	13.2	238.079	0.688804
0.529412	207	391	750	994	0	1	0	0	19.1	330.43	0.840036
0.359551	128	356	786	1044	72	7	0	0.202247	65	302.472	0.856088
0.529412	189	357	815	995	63	28	0	0.176471	46.9	303.121	0.869131
0.53	152.11	287	575	1150	96	7	0	0.334495	27.6	245.195	0.692242
0.45	191	361.25	446	1419	63.75	7	0	0.176471	32.8515	307.102	0.679093
0.27957	130	465	561.76	1280.88	0	14	0	0	46.2	392.422	0.792255
0.317982	145	456	636	1055	80.6	3	5	0.176754	48	389.049	0.817116
0.55	233	361.25	446	1419	63.75	21	0	0.176471	41.624	307.114	0.679093
0.36	129.6	360	332	1012	40	7	0	0.111111	34.12	304.147	0.55084
0.36	207	400	578	1027	171	7	10	0.4275	39.3	347.017	0.752919
0.419872	170.3	405.6	669.5	1005.6	58.9	28	10.7	0.145217	81.3227	350.872	0.805404
0.52	221	383	737	933	42	1	0.3	0.109661	16	324.312	0.822893
0.413158	157	380	839	947	57	1	3.34	0.15	29.7	324.481	0.892989
0.53	201	361	570	1140	19	28	0	0.0526316	36.49	305.732	0.723258
0.5	190	380	815	995	0	3	0	0	25.2	321.439	0.87705
0.39886	140	351	713	1079	39	28	3.51	0.111111	46.8	300.344	0.807956
0.457153	153	334.68	482.46	1394.06	47.81	7	3.34	0.142853	26.2	287.193	0.685294
0.387503	156.9	404.9	708.1	1041.4	34.5	28	11	0.0852062	81.8509	350.395	0.83317
0.65	222.86	325.71	685.71	1371.42	17.14	28	0	0.0526235	34.6	277.383	0.808385
0.355954	162.6	456.8	644.9	1021.5	39.7	28	18.2	0.0869089	84.1103	398.608	0.82144
0.4	170	382.5	446	1419	42.5	21	0	0.111111	53.5304	324.499	0.689373
0.481081	178	370	723	1018	74	28	3.33	0.2	59.712	316.318	0.820533
0.333333	180	540	579	920	60	3	7.56	0.111111	71.7424	459.949	0.809486
0.44	216	457	582	933	114	7	2.6	0.249453	47	388.083	0.768574
0.53	207	313	750	994	78	7	42.1	0.249201	29.8	296.86	0.819434
0.53	182.85	345	575	1150	38	7	0	0.110145	27.8	292.706	0.720303
0.65	222.86	291.43	685.71	1371.42	51.43	7	0	0.176475	15.2	249.308	0.791802
0.53	201	285	570	1140	95	14	0	0.333333	35.27	243.488	0.686489
0.299065	128	428	786	1044	0	28	0	0	70	361.44	0.890922
0.483871	189	390.6	815	995	29.4	7	0	0.0752688	32.4	330.64	0.885386
0.53	201	361	570	1140	19	7	0	0.0526316	31.32	305.732	0.723258
0.3	165	495	490	1200	55	3	0	0.111111	49.7	417.669	0.756061
0.294284	130	441.75	559.4	1275.49	23.25	14	0	0.0526316	49.5	373.357	0.778779
0.375	165	440	540	1261	110	1	6.3	0.25	23.1	377.481	0.772669
0.3	145	483	687	1075	0	28	2.87	0	71	409.123	0.861286
0.4	150	375	770	1200	75	7	15	0.2	31	329.585	0.88173
0.483871	189	390.6	815	995	29.4	3	0	0.0752688	16.8	330.64	0.885386
0.36	129.6	360	332	1012	40	28	0	0.111111	44.72	304.147	0.55084
0.53	142.04	268	575	1150	115	3	0	0.429104	20.7	229.631	0.68305
0.378947	144	380	863	974	19	7	2.05	0.05	50.2	323.201	0.908649
0.557951	207	371	750	994	20	28	0	0.0539084	40.7	314.05	0.83036
0.53	201	323	570	1140	57	7	0	0.176471	31.52	274.61	0.704873
0.326531	128	392	786	1062	0	28	0	0	65	331.546	0.872832
0.5	190	380	815	995	0	28	0	0	40.9	321.439	0.87705
0.575	138	240	660	1290	60	14	2.4	0.25	27.21	208.007	0.737399
0.55	233	425	446	1419	0	7	0	0	31.1575	359.326	0.709935
0.38	190	500	745	945	0	1	0.55	0	31.4	421.34	0.892394
0.55	170	263	830	990	46	7	1.6	0.174905	13.15	225.86	0.824732
0.360526	137	380	868	995	0	3	1.14	0	41.3	322.376	0.912653
0.3	165	495	490	1200	55	28	0	0.111111	83.5	417.669	0.756061
0.278381	141	506.5	579.1	980.8	46.8	28	51.4	0.0923988	88.4383	463.653	0.814921
0.379501	137	361	868	995	19	1	2	0.0526316	24.8	307.434	0.903811
0.588068	207	352	750	994	39	28	0	0.110795	50.2	298.489	0.821168
0.5	212	403.75	446	1419	21.25	21	0	0.0526316	41.9628	341.916	0.699654
0.443478	153	345	667	1086	38	1	3.9	0.110145	32.4235	295.531	0.775014
0.349705	178	509	636	968	0	28	0.89	0	75.1168	428.87	0.82817
0.333333	165	495	546	1273	55	7	5.8	0.111111	60.6	422.219	0.804529
0.55	170	309	870	990	0	7	0.2	0	21.63	262.626	0.872937
0.38	190	450	745	945	50	7	2.87	0.111111	55	382.06	0.869148
0.5	178	356	612	932	153	7	9.68	0.429775	104.019	309.716	0.737386
0.511111	138	270	660	1290	30	28	2.4	0.111111	31.1	232.577	0.751913
0.815221	202.99	249	575	1150	134	28	0	0.538153	35.1	214.088	0.673858
0.53	182.85	345	575	1150	38	3	0	0.110145	24.4	292.706	0.720303
0.4	180	340	750	840	60	7	15	0.176471	56.43	299.077	0.803247
0.5	178	356	612	932	153	28	9.68	0.429775	120.598	309.716	0.737386
0.43	180.6	420	621	1108	0	28	0	0	47	354.592	0.784887
0.45	191	361.25	446	1419	63.75	21	0	0.176471	44.1408	307.102	0.679093
0.65	222.86	291.43	685.71	1371.42	51.43	21	0	0.176475	23.1	249.308	0.791802
0.320225	171	534	690	1050	0	7	2.136	0	71.0088	450.962	0.888665
0.53	210	317	844	951	79	28	4.23	0.249211	31	273.033	0.86339
0.439904	183	416	723	1018	42	7	1.96	0.100962	60.2988	353.189	0.843353
0.384075	164	427	690	1050	85	7	4.27	0.199063	64.9936	364.578	0.836003
0.470581	153	325.13	482.46	1394.06	57.37	7	3.2513	0.176452	25.9	279.308	0.680638
0.481081	178	370	723	1018	74	7	3.33	0.2	40.9328	316.318	0.820533
0.35	219	571	633	933	0	28	1	0	56	480.426	0.856889
0.444444	153	344.25	482.46	1394.06	38.25	7	3.44	0.111111	27.3	295.103	0.689965
0.36	162	315	530	1280	135	7	0	0.428571	62.1	269.305	0.697317
0.58	205	280	660	1185	70	28	0	0.25	25.85	239.373	0.746869
1.56522	252	161	660	1178	107	7	0	0.664596	14.8	140.838	0.681859
0.33	189	457	585	1040	114	3	11.4	0.249453	35.3	394.761	0.787306
0.407666	169.1	414.8	661.1	1010.8	53.8	28	15.7	0.129701	75.6303	362.055	0.80729
0.379501	137	361	868	995	19	3	2	0.0526316	40.1	307.434	0.903811
0.65	222.86	291.43	685.71	1371.42	51.43	14	0	0.176475	17.3	249.308	0.791802
0.53	201	361	570	1140	19	14	0	0.0526316	35.62	305.732	0.723258
0.44	154	297	560	1345	53	28	0	0.178451	47.5	253.543	0.708474
0.5	204.6	306.8	566.5	755.8	102.3	28	0	0.333442	25	260.484	0.649793
0.53	172.78	326	575	1150	57	3	0	0.174847	28.9	277.142	0.71111
0.63	205	325	900	940	0	7	0	0	20.8	275.719	0.89562
0.355556	160	450	562	1313	50	28	5.72	0.111111	68.8	384.823	0.794243
0.7	228	228	890	927	97	1	0	0.425439	9.2	196.217	0.840462
0.326531	128	392	786	1062	0	7	0	0	56	331.546	0.872832
0.44	154	315	560	1345	35	7	0	0.111111	39.6	268.285	0.717182
0.312195	128	410	786	1044	0	7	0	0	60	346.464	0.88077
0.45	191	425	446	1419	0	28	0	0	49.2591	359.313	0.709935
0.382653	150	392	735	943	168	28	1.5	0.428571	134.975	334.308	0.838466
0.362692	160.6	442.8	659.1	1036.4	47.8	28	9.3	0.107949	108.171	380.739	0.821818
0.53	202.99	383	575	1150	0	28	0	0	37.1	323.834	0.738687
0.35	166	447	585.1	1113	27	7	0	0.0604027	39.54	377.329	0.779094
0.5	212	425	446	1419	0	28	0	0	45.4597	359.319	0.709935
0.4	180	360	750	840	40	7	15	0.111111	53	315.457	0.812923
0.260708	140	537	669	1055	0	7	5.37	0	69	455.741	0.878366
0.3	145	483	687	1075	0	1	2.87	0	26	409.123	0.861286
0.44	154	350	560	1345	0	28	0	0	43.4	296.95	0.734115
0.45	191	425	446	1419	0	7	0	0	36.4936	359.313	0.709935
0.6	184.5	261.37	623.79	1287.9	46.13	14	0	0.176493	22.4444	223.796	0.723097
0.5	212	425	446	1419	0	3	0	0	28.2656	359.319	0.709935
0.5	212	361.25	446	1419	63.75	21	0	0.176471	43.8262	307.108	0.679093
0.394737	150	380	852	960	38	28	2.43	0.1	68.6	323.651	0.901313
0.4	153	382.5	482.46	1394.06	0	7	3.82	0	27.8	326.703	0.708625
0.55	233	361.25	446	1419	63.75	28	0	0.176471	41.2973	307.114	0.679093
0.642857	153	238	763	1144	102	28	9.2	0.428571	28.38	211.58	0.792738
0.4	190	475	745	945	25	3	0.76	0.0526316	46.1	401.016	0.880384
0.663366	202.99	306	575	1150	77	28	0	0.251634	42.5	260.771	0.701434
0.270577	143	528.5	604.6	1024.1	25	28	36.9	0.0473037	97.6518	471.437	0.841911
0.4	156	390	713	1079	0	28	1.95	0	47.47	331.166	0.82619
0.43	180.6	420	621	1108	0	7	0	0	34	354.592	0.784887
1.35838	235	173	635	1180	115	28	0	0.66474	31.8	150.865	0.67294
0.63	205	325	900	940	0	28	0	0	31.7	275.719	0.89562
0.53	172.78	326	575	1150	57	1	0	0.174847	13.8	277.142	0.71111
0.6	210	280	865	875	70	7	0	0.25	17.35	238.895	0.844654
0.33	189	457	585	1040	114	28	11.4	0.249453	57.3	394.761	0.787306
0.53	162.18	306	575	1150	77	28	0	0.251634	39.8	260.759	0.701434
0.260708	140	537	669	1055	0	1	5.37	0	44.5	455.741	0.878366
0.24	138	571	612	1088	0	3	14.2	0	54.3	490.349	0.867403
0.588068	207	352	750	994	39	7	0	0.110795	35	298.489	0.821168
0.588377	202.99	345	575	1150	38	7	0	0.110145	28	292.712	0.720303
0.349705	178	509	636	968	0	7	0.89	0	58.0981	428.87	0.82817
0.3	165	550	550	1283	0	7	5.6	0	53.6	467.162	0.834938
0.5	190	380	815	995	0	7	0	0	32	321.439	0.87705
0.26	212	783	344	933	87	1	3.6	0.111111	41	659.088	0.792886
0.501475	170	339	845	990	0	28	0	0	44.77	287.38	0.873201
0.8	240	300	710	1160	0	28	0	0	33.1	255.159	0.78261
0.557665	202.99	364	575	1150	19	7	0	0.0521978	27.6	308.273	0.729495
0.333977	173	518	484	983	52	7	0	0.100386	74.3	436.059	0.738123
0.4	170	425	446	1419	0	28	0	0	57.9953	359.307	0.709935
0.661342	207	313	750	994	78	1	0	0.249201	17.8	266.548	0.8023
0.4	170	425	553	1290	75	7	5	0.176471	57.6	363.736	0.773059
0.376471	160	425	560	1307	75	7	6	0.176471	61.2	364.525	0.780198
0.44	216	457	582	933	114	3	2.6	0.249453	38	388.083	0.768574
0.443478	153	345	667	1086	38	3	3.9	0.110145	38.4387	295.531	0.775014
0.53	182.85	345	575	1150	38	28	0	0.110145	42.8	292.706	0.720303
0.375	165	440	540	1261	110	3	6.3	0.25	51.5	377.481	0.772669
0.541176	138	255	660	1290	45	7	2.4	0.176471	21.06	220.292	0.744656
0.4	156	390	713	1079	0	7	1.95	0	33.24	331.166	0.82619
0.375	165	440	540	1261	110	28	6.3	0.25	78.2	377.481	0.772669
0.58	205	350	660	1185	0	28	0	0	28.71	296.703	0.780735
0.262911	145.6	553.8	567.4	992.9	29.1	28	50.4	0.052546	97.5638	502.067	0.833503
0.264679	145.6	550.1	559.4	978.8	32.8	28	58.2	0.0596255	98.8989	504.588	0.827849
0.284314	145	510	657	1055	26.9	28	5.1	0.0527451	87.8	433.404	0.857229
0.686567	230	335	660	1178	0	7	0	0	22.9	284.209	0.771414
0.4	154	385	674	1102	0	3	2.5	0	37.4117	327.378	0.800565
0.53	207	313	750	994	78	28	46	0.249201	41.7	299.668	0.821022
0.55	233	403.75	446	1419	21.25	3	0	0.0526316	25.8214	341.922	0.699654
0.33	165	400	510	1240	100	3	0	0.25	61.7	339.393	0.72427
0.535714	225	420	580	1170	0	28	0	0	44.2	354.702	0.76533
0.58	205	245	660	1185	105	7	0	0.428571	15.8	210.709	0.729936
0.312195	128	410	786	1044	0	28	0	0	66	346.464	0.88077
0.44	211	398	1193	468	68.8	28	0	0.172864	50.336	336.574	1.07851
0.4	190	475	745	945	25	7	0.76	0.0526316	52.2	401.016	0.880384
0.55	233	318.75	446	1419	106.25	7	0	0.333333	25.4947	272.307	0.658531
0.4	170	425	446	1419	0	3	0	0	35.4288	359.307	0.709935
0.377778	170	450	555	1294	50	7	5	0.111111	56.8	384.229	0.786972
0.53	201	304	570	1140	76	28	0	0.25	37.71	259.049	0.695681
0.310633	130	418.5	556.24	1268.3	46.5	14	0	0.111111	47.2	354.285	0.764551
0.4	184.5	392.06	582	1204	69.19	28	0	0.176478	34.4444	332.457	0.760629
0.329404	156.5	475.1	608.6	997.3	49.5	28	36.7	0.104189	94.7323	427.111	0.813033
0.53	207	391	750	994	0	1	14.5	0	19.1	340.87	0.845938
0.3	165	385	490	1200	165	28	0	0.428571	76.4	327.579	0.702843
0.557951	207	371	750	994	20	1	0	0.0539084	17.2	314.05	0.83036
1.77083	255	144	710	1160	96	28	0	0.666667	27.2	126.62	0.702325
0.6	210	315	870	881	35	28	0	0.111111	24.6	267.592	0.86564
0.52	221	383	737	933	42	28	0.3	0.109661	47	324.312	0.822893
0.3	165	445	490	1200	105	3	0	0.235955	52	376.72	0.731871
0.575	138	240	660	1290	60	7	2.4	0.25	19.95	208.007	0.737399
0.5	212	425	446	1419	0	14	0	0	42.2653	359.319	0.709935
0.58	205	280	660	1185	70	7	0	0.25	17.65	239.373	0.746869
0.663366	202.99	306	575	1150	77	7	0	0.251634	29.7	260.771	0.701434
0.400585	137	342	868	995	38	1	2.05	0.111111	29.7	291.909	0.894639
0.65	222.86	325.71	685.71	1371.42	17.14	14	0	0.0526235	23.2	277.383	0.808385
0.53	210	396	844	951	0	28	0	0	35	334.688	0.899889
0.46	138	300	660	1290	0	7	2.4	0	19.86	257.147	0.766427
0.401207	133	331.5	713	1079	58.5	28	3.31	0.176471	40.53	284.227	0.798441
0.424149	137	323	868	995	57	3	2.9	0.176471	40	276.96	0.885793
0.284314	145	510	657	1055	26.9	7	5.1	0.0527451	77.6	433.404	0.857229
0.44	216	457	582	933	114	14	2.6	0.249453	52	388.083	0.768574
0.36	207	400	578	1027	171	3	10	0.4275	31.5	347.017	0.752919
0.33	165	450	510	1240	50	3	0	0.111111	57.4	380.342	0.74846
0.4	170	425	553	1290	75	1	5	0.176471	19.7	363.736	0.773059
0.317982	145	456	636	1055	80.6	7	5	0.176754	64.4	389.049	0.817116
0.599388	196	327	758	983	65	28	1.31	0.198777	51.2027	278.952	0.813637
1.22277	247	202	580	1170	134	7	0	0.663366	18.5	175.074	0.653125
0.55	233	318.75	446	1419	106.25	21	0	0.333333	37.026	272.307	0.658531
0.284314	145	510	657	1055	26.9	1	5.1	0.0527451	43.9	433.404	0.857229
0.36	144	400	332	1012	0	28	0	0	50.8	336.912	0.570192
0.41	226	495	910	590	55	28	5.5	0.111111	42	420.746	0.96173
0.447059	190	425	745	945	75	28	1.2	0.176471	61.5	360.382	0.856373
0.4	170	403.75	446	1419	21.25	14	0	0.0526316	54.8009	341.903	0.699654
0.35	127.925	365.5	335	1014	64.5	7	0	0.176471	37.37	309.055	0.558142
0.65	222.86	317.14	685.71	1371.42	25.71	21	0	0.0810683	24.9	270.364	0.804239
0.325103	150.1	461.7	656.4	1048.3	41.4	28	13.4	0.0896686	119.967	399.361	0.833307
0.53	201	380	570	1140	0	7	0	0	27.22	321.293	0.73245
0.578951	191.598	330.94	572.74	1189.5	17.42	7	0	0.0526379	14	280.864	0.714082
0.360526	137	380	868	995	0	1	1.14	0	30.4	322.376	0.912653
0.45	189	420	815	995	0	28	0	0	40.3	354.718	0.89961
0.35	148	425	446	1419	0	21	0	0	65.6304	359.3	0.709935
1.35838	235	173	635	1180	115	14	0	0.66474	27.5	150.865	0.67294
0.535714	172.5	322	775	1045	23	28	0	0.0714286	49.247	273.536	0.825813
0.39	218	514	608	933	57	7	1.4	0.110895	47	433.968	0.8129
0.4	184.5	461.25	582	1204	0	7	0	0	26.4444	389.123	0.794103
0.41	226	550	910	590	0	7	5.5	0	27	465.791	0.988339
0.3	165	467	490	1200	83	28	0	0.17773	85	394.738	0.742515
0.5	184.5	369	608.13	1253.45	0	7	0	0	23.6667	312.595	0.765481
0.38	190	500	745	945	0	28	0.55	0	61	421.34	0.892394
0.44	211	398	1193	468	68.8	7	0	0.172864	35.332	336.574	1.07851
0.36	207	400	578	1027	171	28	10	0.4275	47.7	347.017	0.752919
0.379501	137	361	868	995	19	7	2	0.0526316	51.5	307.434	0.903811
0.45	153	340	763	1144	0	28	3.4	0	33.05	290.942	0.839725
0.3	180	600	588	934	0	28	1.5	0	76.7306	504.793	0.843737
0.4	160	400	558	1301	100	1	6.22	0.25	22	344.185	0.766129
0.55	233	340	446	1419	85	28	0	0.25	39.7364	289.711	0.668812
0.33	165	425	510	1240	75	28	0	0.176471	76.5	359.868	0.736365
0.475	190	400	745	945	100	3	2.28	0.25	43.3	340.685	0.844718
0.4	184.5	392.06	582	1204	69.19	7	0	0.176478	23.3333	332.457	0.760629
0.3	145	483	687	1075	0	7	2.87	0	55	409.123	0.861286
0.297952	160	537	657	1055	53.7	3	5.37	0.1	61.9	456.415	0.874716
0.387933	169.1	435.9	672	1027.5	32.8	28	9	0.0752466	87.1326	374.594	0.82406
0.45	191	382.5	446	1419	42.5	14	0	0.111111	44.8305	324.506	0.689373
0.3	145	434.7	687	1075	48.3	28	2.87	0.111111	75	369.566	0.837919
0.44	154	280	560	1345	70	3	0	0.25	34	239.62	0.700249
0.425	170	400	551	1285	100	28	5	0.25	69.3	343.241	0.759023
0.35	166	474	636	1113	0	7	0	0	53	399.569	0.825903
0.35	148	425	446	1419	0	3	0	0	53.724	359.3	0.709935
0.35	148	403.75	446	1419	21.25	3	0	0.0526316	33.1298	341.896	0.699654
0.686567	230	335	660	1178	0	28	0	0	35.4	284.209	0.771414
0.360526	137	380	868	995	0	7	1.14	0	49.9	322.376	0.912653
0.273214	153	560	764	981	0	7	7.9	0	130.574	476.703	0.94625
0.55	233	425	446	1419	0	28	0	0	42.1806	359.326	0.709935
0.432435	153	353.81	482.46	1394.06	28.68	28	3.5381	0.0810605	42.45	303.003	0.694629
0.53	207	391	750	994	0	7	14.5	0	30.2	340.87	0.845938
0.33	165	450	510	1240	50	28	0	0.111111	72	380.342	0.74846
0.36	162	450	530	1280	0	7	0	0	61.1	379.87	0.76263
0.3	145	434.7	687	1075	48.3	3	2.87	0.111111	46	369.566	0.837919
0.5	212	382.5	446	1419	42.5	28	0	0.111111	54.329	324.512	0.689373
0.36	162	315	530	1280	135	28	0	0.428571	67.3	269.305	0.697317
0.342713	149.8	437.1	676.6	989	61.3	28	23.3	0.140243	76.7893	386.141	0.831157
0.55	233	425	446	1419	0	14	0	0	38.0787	359.326	0.709935
0.46	138	300	660	1290	0	14	2.4	0	27.08	257.147	0.766427
0.661342	207	313	750	994	78	3	0	0.249201	24.5	266.548	0.8023
0.36	122.4	340	332	1012	60	7	0	0.176471	30.36	287.765	0.541164
1.77083	255	144	710	1160	96	14	0	0.666667	15.2	126.62	0.702325
0.24	138	571	612	1088	0	7	14.2	0	62.3	490.349	0.867403
0.5	212	361.25	446	1419	63.75	14	0	0.176471	44.9031	307.108	0.679093
0.405679	168.6	415.6	672.2	1025.9	51.6	28	7.1	0.124158	103.359	356.576	0.813281
0.437346	178	407	620	944	102	3	6.51	0.250614	63.8199	349.261	0.76755
0.3	165	495	490	1200	55	7	0	0.111111	66	417.669	0.756061
0.53	172.78	326	575	1150	57	28	0	0.174847	46.7	277.142	0.71111
0.297817	137.8	462.7	662.3	1046.5	31.8	28	28.7	0.068727	83.098	411.09	0.843018
0.4	184.5	415.12	582	1204	46.13	14	0	0.111124	30.4444	351.343	0.771785
0.36	162	360	530	1280	90	3	0	0.25	60.3	306.16	0.719088
0.3	165	445	490	1200	105	7	0	0.235955	70	376.72	0.731871
0.5	184.5	313.75	608.13	1253.45	55.35	28	0	0.176414	31.7778	267.346	0.738759
0.45	191	403.75	446	1419	21.25	7	0	0.0526316	38.1392	341.909	0.699654
0.352564	165	468	543	1267	82	28	6.1	0.175214	75.1	400.295	0.788861
0.484211	138	285	660	1290	15	28	2.4	0.0526316	30.5	244.862	0.75917
0.45	191	361.25	446	1419	63.75	3	0	0.176471	26.257	307.102	0.679093
0.431579	164	380	827	933	76	28	3.88	0.2	60.5	325.044	0.885054
0.65	222.86	308.57	685.71	1371.42	34.29	14	0	0.111126	18.7	263.346	0.800094
0.269125	137.2	509.8	617	1039.9	39.1	28	30.7	0.0766967	135.284	451.677	0.840137
0.4	180	340	750	840	60	28	15	0.176471	92.51	299.077	0.803247
0.35	166	474	636	1113	0	28	0	0	69	399.569	0.825903
0.4	180	360	492	1148	90	28	0	0.25	36.7	305.648	0.677658
0.377778	170	450	555	1294	50	3	5	0.111111	44.3	384.229	0.786972
0.65	222.86	342.86	685.71	1371.42	0	14	0	0	39.2	291.429	0.816683
0.53	207	313	750	994	78	1	42.1	0.249201	17.3	296.86	0.819434
0.35	219	571	633	933	0	14	1	0	54	480.426	0.856889
0.4	180	360	750	840	40	28	15	0.111111	86.9	315.457	0.812923
0.4	180	405	492	1148	45	28	0	0.111111	40.6	342.503	0.699429
0.4	170	382.5	446	1419	42.5	14	0	0.111111	53.5788	324.499	0.689373
0.4	170	403.75	446	1419	21.25	7	0	0.0526316	51.8485	341.903	0.699654
0.333333	180	540	579	920	60	7	7.56	0.111111	90.0815	459.949	0.809486
0.320225	171	534	690	1050	0	28	2.136	0	81.4254	450.962	0.888665
0.424149	137	323	868	995	57	1	2.9	0.176471	23.7	276.96	0.885793
0.5	184.5	332.1	608.13	1253.45	36.9	7	0	0.111111	23.2222	282.374	0.747628
0.35	148	425	446	1419	0	28	0	0	67.3123	359.3	0.709935
0.3	165	550	490	1200	0	3	0	0	48.1	462.714	0.78267
0.447059	190	425	745	945	75	7	1.2	0.176471	50.5	360.382	0.856373
0.294316	148.6	504.9	627.6	1035	25.2	28	25.6	0.0499109	95.2898	443.762	0.840608
0.44	154	315	560	1345	35	3	0	0.111111	31.4	268.285	0.717182
0.53	152.11	287	575	1150	96	28	0	0.334495	38.3	245.195	0.692242
0.557951	207	371	750	994	20	7	0	0.0539084	29.8	314.05	0.83036
0.317187	156.5	493.4	621.5	1018	31.3	28	27	0.0634374	91.0644	435.214	0.829045
0.646957	191.571	296.11	572.74	1189.5	52.2	28	0	0.176286	17.6	252.338	0.697228
0.291369	150.9	517.9	591.4	1001.7	35.4	28	40.7	0.068353	92.5462	465.386	0.826807
0.5	212	340	446	1419	85	14	0	0.25	36.0943	289.704	0.668812
0.6	184.5	307.5	623.79	1287.9	0	28	0	0	32.6667	261.576	0.745414
0.55	233	382.5	446	1419	42.5	14	0	0.111111	35.1505	324.518	0.689373
0.55	233	318.75	446	1419	106.25	28	0	0.333333	35.5498	272.307	0.658531
0.4	180	400	750	840	0	28	15	0	83.36	348.217	0.832275
0.5	212	403.75	446	1419	21.25	3	0	0.0526316	30.129	341.916	0.699654
0.5	215	400	557	933	171	14	3.7	0.4275	51	342.13	0.72487
0.400641	125	312	713	1079	78	7	3.12	0.25	30.22	268.117	0.788929
1.56522	252	161	660	1178	107	28	0	0.664596	28.6	140.838	0.681859
0.5	204.6	368.2	566.5	755.8	40.9	28	0	0.111081	31.5	310.77	0.679498
0.439904	183	416	723	1018	42	28	1.96	0.100962	73.9431	353.189	0.843353
0.398286	162.7	408.5	670.6	1030.2	54.7	28	9.6	0.133905	79.9877	352.517	0.810011
0.303089	157	518	510	1025	0	28	0	0	81.8	435.578	0.756357
0.529412	207	391	750	994	0	7	0	0	30.2	330.43	0.840036
0.327927	147.6	450.1	638.8	1032.2	53	28	18.7	0.117752	77.9043	393.581	0.816203
0.4	180	428	492	1148	22	28	0	0.0514019	38.7	361.34	0.710556
0.535714	225	420	580	1170	0	14	0	0	38.8	354.702	0.76533
0.450658	137	304	868	995	76	7	3.5	0.25	48	261.831	0.876845
0.274335	138.1	503.4	605.2	1024.4	49.4	28	37.1	0.0981327	113.996	451.016	0.830228
0.330864	156.3	472.4	627.3	1000	55.3	28	23.8	0.117062	100.821	415.707	0.819455
0.63	205	325	900	940	0	3	0	0	17.7	275.719	0.89562
0.450658	137	304	868	995	76	28	3.5	0.25	62.5	261.831	0.876845
0.53	192.92	364	575	1150	19	28	0	0.0521978	38.9	308.27	0.729495
0.6	210	315	870	881	35	1	0	0.111111	2.7	267.592	0.86564
0.401207	133	331.5	713	1079	58.5	7	3.31	0.176471	31.11	284.227	0.798441
0.359551	128	356	786	1044	54	7	0	0.151685	60	302.238	0.854645
0.623494	207	332	750	994	59	28	0	0.177711	42.9	282.109	0.811492
0.35	148	425	446	1419	0	7	0	0	55.0671	359.3	0.709935
0.4	170	382.5	446	1419	42.5	3	0	0.111111	40.7891	324.499	0.689373
0.35	148	403.75	446	1419	21.25	7	0	0.0526316	44.9273	341.896	0.699654
0.58	205	350	660	1185	0	7	0	0	21.29	296.703	0.780735
0.32	160	500	567	1324	0	28	5.5	0	59.6	425.662	0.823012
0.32	160	500	567	1324	0	7	5.5	0	51	425.662	0.823012
0.36	136.8	380	332	1012	20	28	0	0.0526316	48.26	320.529	0.560516
0.400433	185	462	723	1018	0	7	0.462	0	52.5231	389.837	0.865319
0.44	216	457	582	933	114	1	2.6	0.249453	26	388.083	0.768574
0.33	165	400	510	1240	100	28	0	0.25	85	339.393	0.72427
0.33	165	500	510	1240	0	7	0	0	61	421.293	0.77265
0.511111	138	270	660	1290	30	14	2.4	0.111111	28.27	232.577	0.751913
0.5	204.6	327.3	566.5	755.8	81.8	28	0	0.249924	26	277.273	0.65971
0.44	216	457	582	933	114	28	2.6	0.249453	60	388.083	0.768574
0.35	219	571	633	933	0	3	1	0	46	480.426	0.856889
1.77083	255	144	710	1160	96	7	0	0.666667	13.27	126.62	0.702325
1.02128	240	235	580	1170	101	28	0	0.429787	39.4	202.099	0.66909
0.413158	157	380	839	947	57	7	3.34	0.15	50.8	324.481	0.892989
0.351068	161	458.6	663.8	1035.5	25.6	28	11.1	0.0558221	77.8016	394.901	0.832687
0.274746	132.4	481.9	643.6	1039.8	30.8	28	38.3	0.0639137	98.4001	433.893	0.844452
0.26988	145.6	539.5	543.8	951.6	43.6	28	72.6	0.0808156	66.8716	506.151	0.814909
0.303089	157	518	510	1025	0	7	0	0	66.3	435.578	0.756357
0.3	165	550	550	1283	0	3	5.6	0	43.5	467.162	0.834938
0.6	184.5	261.37	623.79	1287.9	46.13	7	0	0.176493	18.1111	223.796	0.723097
0.33	165	350	510	1240	150	28	0	0.428571	69.4	298.442	0.70008
0.53	210	297	844	951	99	28	4.4	0.333333	29.7	256.775	0.853784
0.4	180	300	750	840	100	28	15	0.333333	89.1	266.317	0.783895
0.3	145	434.7	687	1075	48.3	1	2.87	0.111111	31	369.566	0.837919
0.33	165	500	510	1240	0	3	0	0	55.1	421.293	0.77265
0.432435	153	353.81	482.46	1394.06	28.68	7	3.5381	0.0810605	28.3	303.003	0.694629
0.34	170	500	560	1305	0	28	5	0	57.9	425.227	0.81583
0.4	153	382.5	482.46	1394.06	56.84	7	3.825	0.148601	27.8	327.446	0.713186
1.4881	250	168	710	1160	72	14	0	0.428571	18.2	146.274	0.713936
0.7	228	228	890	927	97	3	0	0.425439	12.2	196.217	0.840462
0.319106	157	492	510	1025	26	7	0	0.0528455	73.8	414.284	0.743778
0.53	201	323	570	1140	57	14	0	0.176471	35.04	274.61	0.704873
0.283054	152	537	619	1055	26.9	1	5.37	0.0500931	40	455.969	0.847373
0.33	165	425	510	1240	75	3	0	0.176471	59.3	359.868	0.736365
0.428163	164.8	384.9	720.7	1031.6	35.2	28	7.9	0.0914523	75.0581	331.535	0.827833
0.38	190	500	745	945	0	28	2.87	0	61	423.01	0.893338
0.43	180.6	336	464	1108	84	7	0	0.25	5.87	285.404	0.640157
0.55	233	361.25	446	1419	63.75	14	0	0.176471	35.3199	307.114	0.679093
0.55	233	382.5	446	1419	42.5	21	0	0.111111	41.2973	324.518	0.689373
0.53	201	266	570	1140	114	14	0	0.428571	35.44	227.927	0.677297
0.425	170	400	551	1285	100	3	5	0.25	46.9	343.241	0.759023
0.4	150	375	770	1200	37.5	28	7.5	0.1	49.5	323.697	0.87567
0.53	162.18	306	575	1150	77	1	0	0.251634	12.2	260.759	0.701434
0.280702	144	513	720	1005	0	28	10.26	0	84.095	439.262	0.894483
0.5625	153	272	763	1144	68	28	7.5	0.25	30.81	238.202	0.808495
0.328473	153.2	466.4	645	1043	47.1	28	13.1	0.100986	125.175	403.085	0.828083
0.611101	191.593	313.52	572.74	1189.5	34.83	7	0	0.111093	16.1	266.597	0.705654
0.26	212	783	344	933	87	28	3.6	0.111111	66	659.088	0.792886
0.443478	153	345	667	1086	38	7	3.9	0.110145	45.6276	295.531	0.775014
0.5	178	356	612	932	153	3	9.68	0.429775	71.8891	309.716	0.737386
0.4	150	375	770	1200	0	28	0	0	44.5	317.81	0.86961
0.5	204	408	758	983	0	7	0	0	36.0913	344.558	0.853575
0.65	222.86	308.57	685.71	1371.42	34.29	21	0	0.111126	25.4	263.346	0.800094
0.35	166	420	535.61	1113	54	28	0	0.128571	59.32	355.092	0.733219
0.5	212	425	446	1419	0	7	0	0	32.0287	359.319	0.709935
0.475	190	400	745	945	100	1	2.28	0.25	31.2	340.685	0.844718
0.449836	178	395.7	684.8	1014	48.8	28	4.3	0.123326	87.8221	337.963	0.807583
0.339955	152.3	448	745	956	112	28	9	0.25	139.377	385.639	0.87684
0.431579	164	380	827	933	76	1	3.88	0.2	28.5	325.044	0.885054
0.53	207	313	750	994	78	1	43.7	0.249201	17.8	298.012	0.820086
0.24	138	571	612	1088	0	28	14.2	0	72.4	490.349	0.867403
0.378947	144	380	863	974	19	3	2.05	0.05	41.5	323.201	0.908649
0.45	191	361.25	446	1419	63.75	14	0	0.176471	32.3675	307.102	0.679093
0.484211	138	285	660	1290	15	7	2.4	0.0526316	20.33	244.862	0.75917
0.3	165	550	490	1200	0	7	0	0	64	462.714	0.78267
0.447059	190	425	745	945	75	1	1.2	0.176471	31.7	360.382	0.856373
0.6	210	280	865	875	70	1	0	0.25	2.35	238.895	0.844654
0.4	180	405	492	1148	45	7	0	0.111111	25.1	342.503	0.699429
0.31	178	514	591	1050	57	28	12.8	0.110895	68.1	442.496	0.82066
0.55	170	263	850	990	46	7	1.1	0.174905	23.67	225.55	0.837789
0.421058	153	363.37	482.46	1394.06	19.13	7	3.6337	0.0526461	26.6	310.902	0.699294
0.53	201	285	570	1140	95	28	0	0.333333	39.55	243.488	0.686489
0.33	165	500	510	1240	0	28	0	0	68.2	421.293	0.77265
0.36027	154.7	429.4	657	1035.6	54	28	14.6	0.125757	74.5886	373.478	0.815424
0.68	221	260	894	930	65	3	0	0.25	16	222.442	0.858965
0.52	221	383	737	933	42	14	0.3	0.109661	40	324.312	0.822893
0.5	184.5	332.1	608.13	1253.45	36.9	14	0	0.111111	28.5556	282.374	0.747628
0.39	218	514	608	933	57	3	1.4	0.110895	41	433.968	0.8129
0.46	138	300	660	1290	0	28	2.4	0	29.8	257.147	0.766427
0.333333	180	540	579	920	60	28	7.56	0.111111	110.181	459.949	0.809486
0.646957	191.571	296.11	572.74	1189.5	52.2	14	0	0.176286	15	252.338	0.697228
0.360526	137	380	868	995	0	28	1.14	0	61.5	322.376	0.912653
0.45	191	425	446	1419	0	3	0	0	36.5178	359.313	0.709935
0.35	219	571	633	933	0	7	1	0	50	480.426	0.856889
0.41	226	468	910	590	83	28	5.5	0.17735	49	398.646	0.948747
0.3	165	550	550	1283	0	1	5.6	0	22	467.162	0.834938
0.65	222.86	291.43	685.71	1371.42	51.43	28	0	0.176475	25.5	249.308	0.791802
0.444444	153	344.25	482.46	1394.06	38.25	7	3.4425	0.111111	27.3	295.105	0.689966
0.53	142.04	268	575	1150	115	1	0	0.429104	11.1	229.631	0.68305
0.65	222.86	325.71	685.71	1371.42	17.14	7	0	0.0526235	21	277.383	0.808385
0.273214	153	560	764	981	0	28	7.9	0	124.706	476.703	0.94625
0.39946	148	370.5	713	1079	19.5	28	1.85	0.0526316	48.53	315.121	0.816715
1.02128	240	235	580	1170	101	7	0	0.429787	24	202.099	0.66909
0.65	222.86	342.86	685.71	1371.42	0	28	0	0	41	291.429	0.816683
0.53	131.97	249	575	1150	134	7	0	0.538153	26.4	214.067	0.673858
0.424149	137	323	868	995	57	7	2.9	0.176471	50.9	276.96	0.885793
0.299363	141	471	622.5	1030	52	28	23.9	0.110403	84.3303	414.651	0.818949
0.53	207	391	750	994	0	28	14.5	0	39.6	340.87	0.845938
0.557665	202.99	364	575	1150	19	28	0	0.0521978	40	308.273	0.729495
0.550409	202	367	758	983	37	7	1.1	0.100817	35.3577	311.718	0.833866
0.6	184.5	307.5	623.79	1287.9	0	7	0	0	21.5333	261.576	0.745414
0.298532	146.4	490.4	629.6	1046.2	46.2	28	19.4	0.0942088	124.676	427.547	0.834294
0.6	210	280	865	875	70	28	0	0.25	20.4	238.895	0.844654
0.6	210	350	844	854	0	7	0	0	20.8	296.106	0.862014
0.352564	165	468	543	1267	82	3	6.1	0.175214	49	400.295	0.788861
0.622669	202.99	326	575	1150	57	7	0	0.174847	29.3	277.151	0.71111
0.333333	165	495	546	1273	55	28	5.8	0.111111	72.8	422.219	0.804529
0.588377	202.99	345	575	1150	38	28	0	0.110145	41.3	292.712	0.720303
0.444444	153	344.25	482.46	1394.06	38.25	28	3.4425	0.111111	40.95	295.105	0.689966
0.53	131.97	249	575	1150	134	1	0	0.538153	10.4	214.067	0.673858
0.457153	153	334.68	482.46	1394.06	47.81	7	3.3468	0.142853	26.2	287.198	0.685296
0.661342	207	313	750	994	78	7	0	0.249201	30.5	266.548	0.8023
0.425	170	400	551	1285	100	1	5	0.25	20.1	343.241	0.759023
0.53	192.92	364	575	1150	19	1	0	0.0521978	12	308.27	0.729495
0.475	190	400	745	945	100	28	2.28	0.25	60.4	340.685	0.844718
0.6	184.5	307.5	623.79	1287.9	0	14	0	0	25.5556	261.576	0.745414
0.260708	140	537	669	1055	0	3	5.37	0	60.6	455.741	0.878366
1.2766	240	188	660	1178	80	28	0	0.425532	31.1	162.948	0.694922
0.611101	191.593	313.52	572.74	1189.5	34.83	28	0	0.111093	29.3	266.597	0.705654
0.421058	153	363.37	482.46	1394.06	19.13	28	3.63	0.0526461	39.9	310.899	0.699293
0.55	191.598	348.36	572.74	1189.5	0	28	0	0	27	295.131	0.72251
0.450658	137	304	868	995	76	1	3.5	0.25	23.8	261.831	0.876845
0.55	233	361.25	446	1419	63.75	7	0	0.176471	29.6813	307.114	0.679093
0.55	233	382.5	446	1419	42.5	28	0	0.111111	42.9913	324.518	0.689373
0.53	207	313	750	994	78	3	46	0.249201	25.2	299.668	0.821022
0.349705	178	509	636	968	0	3	0.89	0	44.6006	428.87	0.82817
0.4	160	400	558	1301	100	3	6.22	0.25	48.7	344.185	0.766129
0.39	218	514	608	933	57	28	1.4	0.110895	61	433.968	0.8129
0.321421	156.5	486.9	620.8	1017.2	37.7	28	26.5	0.0774286	90.0668	429.525	0.825127
0.55	233	403.75	446	1419	21.25	21	0	0.0526316	42.1322	341.922	0.699654
0.5	215	400	557	933	171	3	3.7	0.4275	32	342.13	0.72487
0.623494	207	332	750	994	59	3	0	0.177711	25.2	282.109	0.811492
0.53	207	313	750	994	78	1	46	0.249201	18.1	299.668	0.821022
0.622669	202.99	326	575	1150	57	14	0	0.174847	36	277.151	0.71111
0.36	162	382	530	1280	68	28	0	0.17801	75.6	324.178	0.729732
0.65	222.86	317.14	685.71	1371.42	25.71	14	0	0.0810683	19.2	270.364	0.804239
0.4	180	380	750	840	20	28	15	0.0526316	85.12	331.837	0.822599
0.578951	191.598	330.94	572.74	1189.5	17.42	28	0	0.0526379	24.8	280.864	0.714082
0.395833	169.1	427.2	667.8	1021.2	41.4	28	11.4	0.0969101	82.2177	369.165	0.81726
0.55	233	403.75	446	1419	21.25	7	0	0.0526316	33.0088	341.922	0.699654
0.32	160	500	567	1324	0	3	5.5	0	41.3	425.662	0.823012
0.686567	230	335	660	1178	0	14	0	0	27.2	284.209	0.771414
0.352564	165	468	543	1267	82	1	6.1	0.175214	22.9	400.295	0.788861
0.65	222.86	291.43	685.71	1371.42	51.43	21	0	0.176475	24.9	249.308	0.791802
0.6	210	315	870	881	35	7	0	0.111111	17	267.592	0.86564
0.3	165	467	490	1200	83	3	0	0.17773	51	394.738	0.742515
0.53	201	266	570	1140	114	7	0	0.428571	33.53	227.927	0.677297
0.5	190	380	815	995	0	1	0	0	19	321.439	0.87705
0.386223	168.2	435.5	679.4	1028.7	25.7	28	8.3	0.0590126	80.8533	373.687	0.828034
0.44	154	315	560	1345	35	28	0	0.111111	45.5	268.285	0.717182
0.35	127.925	365.5	335	1014	64.5	28	0	0.176471	50.46	309.055	0.558142
0.55	170	263	850	990	46	28	1.1	0.174905	31.56	225.55	0.837789
0.359033	157.4	438.4	671.5	1043	42.4	28	9.4	0.0967153	108.773	377.132	0.827977
0.457153	153	334.68	482.46	1394.06	47.81	28	3.3468	0.142853	39.3	287.198	0.685296
0.297952	160	537	657	1055	53.7	1	5.37	0.1	39	456.415	0.874716
0.4	160	400	558	1301	100	7	6.22	0.25	61.8	344.185	0.766129
0.707282	202.99	287	575	1150	96	7	0	0.334495	28.7	245.21	0.692242
0.470581	153	325.13	482.5	1394.06	57.37	28	3.25	0.176452	38.85	279.307	0.680664
0.3	145	483	687	1075	0	3	2.87	0	45	409.123	0.861286
0.333977	173	518	484	983	52	28	0	0.100386	89.9	436.059	0.738123
0.55	233	318.75	446	1419	106.25	14	0	0.333333	31.8109	272.307	0.658531
0.5	204	408	758	983	0	28	0	0	48.2684	344.558	0.853575
0.43	180.6	357	503	1108	63	28	0	0.176471	33.52	302.7	0.676174
0.41	226	468	910	590	83	7	5.5	0.17735	36	398.646	0.948747
0.422222	190	450	745	945	50	1	1	0.111111	27.3	380.714	0.868387
0.5	204.6	409.1	566.5	755.8	0	28	0	0	29.5	344.267	0.699285
0.6	210	350	844	854	0	1	0	0	3.53	296.106	0.862014
0.4	180	400	750	840	0	7	15	0	50.84	348.217	0.832275
0.38	190	500	745	945	0	7	0.55	0	53.6	421.34	0.892394
0.38	190	450	745	945	50	28	2.87	0.111111	68	382.06	0.869148
0.53	162.18	306	575	1150	77	3	0	0.251634	24.8	260.759	0.701434
0.33	165	400	510	1240	100	7	0	0.25	72	339.393	0.72427
1.22277	247	202	580	1170	134	14	0	0.663366	29.3	175.074	0.653125
0.43	180.6	357	503	1108	63	7	0	0.176471	19.94	302.7	0.676174
0.355556	160	450	562	1313	50	1	5.72	0.111111	21.7	384.823	0.794243
0.8	240	300	710	1160	0	14	0	0	23.9	255.159	0.78261
0.511111	138	270	660	1290	30	7	2.4	0.111111	20.73	232.577	0.751913
0.5	212	361.25	446	1419	63.75	3	0	0.176471	30.4799	307.108	0.679093
0.359551	128	356	786	1044	72	28	0	0.202247	80	302.472	0.856088
0.45	191	382.5	446	1419	42.5	28	0	0.111111	54.2443	324.506	0.689373
0.623494	207	332	750	994	59	7	0	0.177711	30.8	282.109	0.811492
0.375	180	480	570	906	120	3	12.48	0.25	77.0241	414.284	0.774771
1.14851	232	202	635	1180	86	14	0	0.425743	32	174.615	0.68697
0.36	162	405	530	1280	45	7	0	0.111111	61.5	343.015	0.740859
0.55	233	361.25	446	1419	63.75	3	0	0.176471	22.9416	307.114	0.679093
0.299065	128	428	786	1044	0	7	0	0	62	361.44	0.890922
0.53	192.92	364	575	1150	19	3	0	0.0521978	22.1	308.27	0.729495
0.4	153	382.5	482.46	1394.06	0	28	3.82	0	41.7	326.703	0.708625
0.5	212	382.5	446	1419	42.5	3	0	0.111111	30.4557	324.512	0.689373
0.35	166	420	535.61	1113	54	7	0	0.128571	32.81	355.092	0.733219
0.375	165	440	540	1261	110	7	6.3	0.25	64.3	377.481	0.772669
0.55	233	425	446	1419	0	3	0	0	25.7004	359.326	0.709935
0.4	180	300	750	840	100	7	15	0.333333	54.35	266.317	0.783895
0.5	184.5	313.75	608.13	1253.45	55.35	7	0	0.176414	19.4444	267.346	0.738759
0.355556	160	450	562	1313	50	3	5.72	0.111111	45.8	384.823	0.794243
0.7	228	228	890	927	97	28	0	0.425439	30	196.217	0.840462
0.53	201	342	570	1140	38	28	0	0.111111	37.43	290.171	0.714066
0.5	212	340	446	1419	85	3	0	0.25	24.0911	289.704	0.668812
0.53	172.78	326	575	1150	57	7	0	0.174847	29.3	277.142	0.71111
0.376471	160	425	560	1307	75	3	6	0.176471	46.5	364.525	0.780198
0.65	222.86	291.43	685.71	1371.42	51.43	7	0	0.176475	12.5	249.308	0.791802
0.36	162	315	530	1280	135	3	0	0.428571	51.3	269.305	0.697317
0.444444	153	344.25	482.46	1394.06	38.25	28	3.44	0.111111	40.95	295.103	0.689965
0.35	166	366	433.72	1113	108	7	0	0.295082	17.61	310.612	0.639541
0.44	154	280	560	1345	70	7	0	0.25	43.5	239.62	0.700249
0.7	228	228	890	927	97	7	0	0.425439	15.5	196.217	0.840462
0.5	212	382.5	446	1419	42.5	7	0	0.111111	36.9413	324.512	0.689373
0.541176	138	255	660	1290	45	14	2.4	0.176471	28.72	220.292	0.744656
0.5	153	306	763	1144	34	28	6.2	0.111111	33.82	265.112	0.824415
0.4	180	320	750	840	80	28	15	0.25	93.28	282.697	0.793571
0.8	240	300	710	1160	0	7	0	0	17.5	255.159	0.78261
0.663366	202.99	306	575	1150	77	14	0	0.251634	39.3	260.771	0.701434
0.44	211	471	1193	468	0	7	0	0	33.396	396.415	1.11417
0.36	162	405	530	1280	45	3	0	0.111111	53.5	343.015	0.740859
0.5	215	400	557	933	171	28	3.7	0.4275	54	342.13	0.72487
0.5625	153	272	763	1144	68	28	7.5	0.25	32.47	238.202	0.808495
0.53	201	342	570	1140	38	7	0	0.111111	30.45	290.171	0.714066
0.377778	170	450	555	1294	50	1	5	0.111111	19.5	384.229	0.786972
0.422222	190	450	745	945	50	28	1	0.111111	64.2	380.714	0.868387
0.399491	157	393	785	975	0	28	3.54	0	61.952	334.654	0.863473
0.35	150.5	430	335	1014	0	7	0	0	48.31	361.887	0.589347
0.55	233	340	446	1419	85	3	0	0.25	21.8647	289.711	0.668812
0.53	202.99	383	575	1150	0	7	0	0	27.2	323.834	0.738687
0.53	207	313	750	994	78	7	43.7	0.249201	30.5	298.012	0.820086
0.4	150	375	770	1200	56.25	28	11.25	0.15	50	326.641	0.8787
0.359551	128	356	786	1044	72	3	0	0.202247	46	302.472	0.856088
0.35	135.45	387	335	1014	43	7	0	0.111111	38.4	326.666	0.568544
0.3	145	434.7	687	1075	48.3	7	2.87	0.111111	55	369.566	0.837919
0.443478	153	345	667	1086	38	28	3.9	0.110145	56.631	295.531	0.775014
0.31	178	514	591	1050	57	7	12.8	0.110895	56	442.496	0.82066
0.310987	167	537	516	1055	80.6	28	5.37	0.150093	83	456.414	0.783391
0.5	212	382.5	446	1419	42.5	14	0	0.111111	36.3121	324.512	0.689373
0.4	180	450	492	1148	0	28	0	0	36.8	379.358	0.7212
0.611101	191.593	313.52	572.74	1189.5	34.83	14	0	0.111093	19.8	266.597	0.705654
0.26	212	783	344	933	87	3	3.6	0.111111	59	659.088	0.792886
0.431579	164	380	827	933	76	7	3.88	0.2	49.5	325.044	0.885054
0.298354	145	486	645	1055	53.7	3	5.35	0.110494	58.1	413.934	0.837988
0.53	131.97	249	575	1150	134	28	0	0.538153	36	214.067	0.673858
0.33	165	425	510	1240	75	7	0	0.176471	67.5	359.868	0.736365
0.43	180.6	378	542	1108	42	28	0	0.111111	53.74	319.997	0.71219
0.400585	137	342	868	995	38	7	2.05	0.111111	52.9	291.909	0.894639
0.575	138	240	660	1290	60	28	2.4	0.25	29.93	208.007	0.737399
0.26	212	783	344	933	87	14	3.6	0.111111	63	659.088	0.792886
0.53	201	266	570	1140	114	28	0	0.428571	37.8	227.927	0.677297
0.443326	171.7	387.3	681.6	1018.6	55.4	28	7.2	0.143042	74.0898	333.153	0.802999
0.53	131.97	249	575	1150	134	3	0	0.538153	18.4	214.067	0.673858
0.413158	157	380	839	947	57	3	3.34	0.15	41	324.481	0.892989
0.58	205	315	660	1185	35	7	0	0.111111	19.86	268.038	0.763802
0.3	165	385	490	1200	165	7	0	0.428571	64.5	327.579	0.702843
0.400641	125	312	713	1079	78	28	3.12	0.25	33.78	268.117	0.788929
0.53	201	380	570	1140	0	14	0	0	33.29	321.293	0.73245
0.32	160	500	567	1324	0	1	5.5	0	20.9	425.662	0.823012
0.310987	167	537	516	1055	80.6	1	5.37	0.150093	29	456.414	0.783391
0.597222	215	360	640	1185	0	7	0	0	28.4	304.976	0.773115
0.53	207	313	750	994	78	7	46	0.249201	32.1	299.668	0.821022
0.41	226	440	910	590	110	7	5.5	0.25	29	375.701	0.935121
0.298354	145	486	645	1055	53.7	28	5.35	0.110494	86.2	413.934	0.837988
0.53	192.92	364	575	1150	19	7	0	0.0521978	27.4	308.27	0.729495
0.5	189	378	815	995	42	3	0	0.111111	17.6	320.32	0.87929
0.65	222.86	291.43	685.71	1371.42	51.43	14	0	0.176475	17.8	249.308	0.791802
0.333977	173	518	484	983	52	7	0	0.100386	70.3	436.059	0.738123
0.5	215	400	557	933	171	7	3.7	0.4275	43	342.13	0.72487
0.35	142.975	408.5	335	1014	21.5	7	0	0.0526316	42	344.277	0.578945
0.308252	152.4	494.4	611.3	993.3	53.8	28	30.3	0.108819	95.8179	438.609	0.822956
0.4	180	450	492	1148	0	7	0	0	27.3	379.358	0.7212
0.394737	150	380	852	960	38	3	2.43	0.1	47.2	323.651	0.901313
0.297952	160	537	657	1055	53.7	28	5.37	0.1	87.3	456.415	0.874716
0.38	190	500	745	945	0	3	2.87	0	42	423.01	0.893338
0.53	142.04	268	575	1150	115	7	0	0.429104	27.4	229.631	0.68305
0.450658	137	304	868	995	76	3	3.5	0.25	39.8	261.831	0.876845
0.297952	160	537	657	1055	53.7	7	5.37	0.1	73.3	456.415	0.874716
0.376471	160	425	560	1307	75	28	6	0.176471	72.2	364.525	0.780198
0.529412	189	357	815	995	63	7	0	0.176471	34.2	303.121	0.869131
0.43	180.6	399	582	1108	21	28	0	0.0526316	50.37	337.296	0.74887
0.413158	157	380	839	947	57	28	3.34	0.15	61.1	324.481	0.892989
0.55	233	382.5	446	1419	42.5	7	0	0.111111	35.7797	324.518	0.689373
0.4	150	375	770	1200	56.25	7	11.25	0.15	35.5	326.641	0.8787
0.55	233	403.75	446	1419	21.25	28	0	0.0526316	45.6412	341.922	0.699654
0.378947	144	380	863	974	19	1	2.05	0.05	30.1	323.201	0.908649
0.379501	137	361	868	995	19	28	2	0.0526316	60.6	307.434	0.903811
0.4	150	375	770	1200	18.75	28	3.75	0.05	45.5	320.754	0.87264
0.55	233	340	446	1419	85	7	0	0.25	29.1126	289.711	0.668812
0.36	122.4	340	332	1012	60	28	0	0.176471	43.18	287.765	0.541164
0.4	170	425	553	1290	75	28	5	0.176471	67.2	363.736	0.773059
0.550409	202	367	758	983	37	28	1.1	0.100817	46.2144	311.718	0.833866
0.39946	148	370.5	713	1079	19.5	7	1.85	0.0526316	34.67	315.121	0.816715
0.3	165	445	490	1200	105	28	0	0.235955	87	376.72	0.731871
0.55	233	382.5	446	1419	42.5	3	0	0.111111	23.0989	324.518	0.689373
0.4	170	403.75	446	1419	21.25	3	0	0.0526316	43.2938	341.903	0.699654
0.376471	160	425	560	1307	75	1	6	0.176471	21.8	364.525	0.780198
0.55	170	263	830	990	46	28	1.6	0.174905	18.41	225.86	0.824732
0.4	150	375	770	1200	18.75	7	3.75	0.05	31.5	320.754	0.87264
0.65	222.86	317.14	685.71	1371.42	25.71	7	0	0.0810683	16.3	270.364	0.804239
0.6	210	315	870	881	35	3	0	0.111111	10.4	267.592	0.86564
0.45	191	403.75	446	1419	21.25	3	0	0.0526316	37.026	341.909	0.699654
0.283054	152	537	619	1055	26.9	28	5.37	0.0500931	86.3	455.969	0.847373
0.421058	153	363.37	482.46	1394.06	19.13	28	3.6337	0.0526461	39.9	310.902	0.699294
0.301282	141	468	730	1020	34	28	9.6	0.0726496	90.629	401.861	0.880036
0.5	212	425	446	1419	0	21	0	0	40.6681	359.319	0.709935
0.53	162.18	306	575	1150	77	7	0	0.251634	28.3	260.759	0.701434
0.53	202.99	383	575	1150	0	7	0	0	27.2	323.834	0.738687
0.5	212	340	446	1419	85	21	0	0.25	45.859	289.704	0.668812
0.458323	176.5	385.1	683.5	1006.7	55.4	28	10	0.143859	74.3686	333.307	0.802694
0.4	153	382.5	482.46	1394.06	0	28	3.825	0	41.7	326.707	0.708627
0.4	180	360	492	1148	90	7	0	0.25	21.5	305.648	0.677658
0.557951	207	371	750	994	20	3	0	0.0539084	26.3	314.05	0.83036
0.44	154	297	560	1345	53	7	0	0.178451	42.1	253.543	0.708474
0.6	184.5	276.7	623.79	1287.9	30.8	14	0	0.111312	24.8889	236.351	0.730513
0.58	205	315	660	1185	35	28	0	0.111111	26.16	268.038	0.763802
0.400585	137	342	868	995	38	3	2.05	0.111111	45.1	291.909	0.894639
0.483871	189	390.6	815	995	29.4	28	0	0.0752688	42.8	330.64	0.885386
0.622669	202.99	326	575	1150	57	28	0	0.174847	41.8	277.151	0.71111
0.4	180	320	750	840	80	7	15	0.25	56.67	282.697	0.793571
0.65	222.86	325.71	685.71	1371.42	17.14	21	0	0.0526235	29	277.383	0.808385
0.377778	170	450	555	1294	50	28	5	0.111111	66.6	384.229	0.786972
0.432435	153	353.81	482.46	1394.06	28.68	28	3.53	0.0810605	42.45	302.997	0.694626
0.4	170	403.75	446	1419	21.25	28	0	0.0526316	63.9001	341.903	0.699654
0.39	218	514	608	933	57	1	1.4	0.110895	27	433.968	0.8129
0.45	191	382.5	446	1419	42.5	7	0	0.111111	41.5998	324.506	0.689373
0.53	207	313	750	994	78	28	43.7	0.249201	41	298.012	0.820086
0.431579	164	380	827	933	76	3	3.88	0.2	39.8	325.044	0.885054
0.529412	207	391	750	994	0	3	0	0	26.7	330.43	0.840036
0.4	180	428	492	1148	22	7	0	0.0514019	25.7	361.34	0.710556
0.53	202.99	383	575	1150	0	3	0	0	20.9	323.834	0.738687
1.56522	252	161	660	1178	107	14	0	0.664596	21	140.838	0.681859
0.53	201	304	570	1140	76	14	0	0.25	36.17	259.049	0.695681
0.45	191	382.5	446	1419	42.5	21	0	0.111111	47.5409	324.506	0.689373
0.44	154	350	560	1345	0	7	0	0	38.4	296.95	0.734115
1.14851	232	202	635	1180	86	7	0	0.425743	22.6	174.615	0.68697
0.303571	153	504	754	968	56	28	7.9	0.111111	137.91	430.772	0.910929
0.34	170	500	560	1305	0	7	5	0	49.8	425.227	0.81583
1.2766	240	188	660	1178	80	7	0	0.425532	18.7	162.948	0.694922
0.44	154	297	560	1345	53	3	0	0.178451	32	253.543	0.708474
0.815221	202.99	249	575	1150	134	14	0	0.538153	31.1	214.088	0.673858
0.35	166	391	483.21	1113	81	28	0	0.207161	46.42	331.184	0.684287
0.351351	169	481	690	1050	48	7	4.33	0.0997921	74.9701	409.069	0.863516
0.4	170	425	446	1419	0	21	0	0	51.7638	359.307	0.709935
0.44	154	350	560	1345	0	3	0	0	30.5	296.95	0.734115
0.394737	150	380	852	960	38	1	2.43	0.1	31.2	323.651	0.901313
0.283054	152	537	619	1055	26.9	7	5.37	0.0500931	72	455.969	0.847373
0.4	154	385	674	1102	0	7	2.5	0	42.3999	327.378	0.800565
0.53	207	313	750	994	78	3	43.7	0.249201	24.5	298.012	0.820086
0.4	154	385	674	1102	0	28	2.5	0	53.4033	327.378	0.800565
0.298354	145	486	645	1055	53.7	1	5.35	0.110494	39.1	413.934	0.837988
0.385801	165.2	428.2	656.2	1005.9	57.9	28	14.2	0.135217	77.3028	372.148	0.810714
0.588068	207	352	750	994	39	1	0	0.110795	20.3	298.489	0.821168
0.38	190	500	745	945	0	3	0.55	0	44.2	421.34	0.892394
0.44	211	471	1193	468	0	28	0	0	43.56	396.415	1.11417
0.557665	202.99	364	575	1150	19	14	0	0.0521978	34.2	308.273	0.729495
0.447059	190	425	745	945	75	3	1.2	0.176471	44.1	360.382	0.856373
0.53	142.04	268	575	1150	115	28	0	0.429104	37	229.631	0.68305
0.317982	145	456	636	1055	80.6	1	5	0.176754	25	389.049	0.817116
0.529412	189	357	815	995	63	3	0	0.176471	17.9	303.121	0.869131
0.326531	128	392	786	1062	0	3	0	0	45	331.546	0.872832
0.5	153	306	763	1144	34	28	6.2	0.111111	32.07	265.112	0.824415
0.298354	145	486	645	1055	53.7	7	5.35	0.110494	73.6	413.934	0.837988
0.475	190	400	745	945	100	7	2.28	0.25	52.8	340.685	0.844718
0.437346	178	407	620	944	102	28	6.51	0.250614	110.328	349.261	0.76755
0.757425	202.99	268	575	1150	115	7	0	0.429104	27.4	229.649	0.68305
0.39886	140	351	713	1079	39	7	3.51	0.111111	32.89	300.344	0.807956
0.53	201	342	570	1140	38	14	0	0.111111	35.97	290.171	0.714066
0.352564	165	468	543	1267	82	7	6.1	0.175214	62.5	400.295	0.788861
0.470581	153	325.13	482.5	1394.06	57.37	7	3.25	0.176452	25.9	279.307	0.680664
0.4	150	375	770	1200	75	28	15	0.2	43	329.585	0.88173
0.359551	128	356	786	1062	36	7	0	0.101124	56	302.062	0.855415
0.283054	152	537	619	1055	26.9	3	5.37	0.0500931	65	455.969	0.847373
0.33	165	350	510	1240	150	7	0	0.428571	60.1	298.442	0.70008
0.53	201	304	570	1140	76	7	0	0.25	31.64	259.049	0.695681
0.5	184.5	369	608.13	1253.45	0	14	0	0	29.2222	312.595	0.765481
0.45	191	425	446	1419	0	21	0	0	49.1139	359.313	0.709935
0.6	184.5	261.37	623.79	1287.9	46.13	28	0	0.176493	28.8889	223.796	0.723097
0.303571	153	504	754	968	56	7	7.9	0.111111	139.377	430.772	0.910929
0.4	184.5	461.25	582	1204	0	14	0	0	31.7778	389.123	0.794103
0.299065	128	428	786	1044	0	3	0	0	47	361.44	0.890922
1.14851	232	202	635	1180	86	28	0	0.425743	38.3	174.615	0.68697
0.310987	167	537	516	1055	80.6	7	5.37	0.150093	72.1	456.414	0.783391
0.535714	225	420	580	1170	0	7	0	0	32.4	354.702	0.76533
0.40248	168.8	419.4	672.3	1026.8	48.3	28	5.43	0.115165	103.564	358.495	0.814657
0.53	202.99	383	575	1150	0	14	0	0	32.3	323.834	0.738687
0.375	180	480	570	906	120	7	12.48	0.25	96.3901	414.284	0.774771
0.36564	162.6	444.7	636.2	1007.8	51.8	28	24.5	0.116483	76.8627	393.168	0.810697
0.599388	196	327	758	983	65	7	1.31	0.198777	36.5314	278.952	0.813637
0.260708	140	537	669	1055	0	28	5.37	0	83	455.741	0.878366
0.55	233	318.75	446	1419	106.25	3	0	0.333333	20.5821	272.307	0.658531
0.36	162	382	530	1280	68	3	0	0.17801	55.6	324.178	0.729732
0.33	189	457	585	1040	114	7	11.4	0.249453	46.8	394.761	0.787306
0.41	226	550	910	590	0	28	5.5	0	38	465.791	0.988339
0.65	222.86	342.86	685.71	1371.42	0	7	0	0	26	291.429	0.816683
0.35	148	425	446	1419	0	14	0	0	63.0773	359.3	0.709935
0.288528	150.9	523	598.3	1013.3	30.3	28	34.5	0.057935	95.8473	465.153	0.832752
0.3	165	550	550	1283	0	28	5.6	0	63.5	467.162	0.834938
0.38	190	500	745	945	0	7	2.87	0	52	423.01	0.893338
0.63	205	325	900	940	0	1	0	0	11.6	275.719	0.89562
0.35	135.45	387	335	1014	43	28	0	0.111111	53.43	326.666	0.568544
0.286735	130	453.38	560.19	1277.29	11.63	14	0	0.0256518	48.8	382.89	0.785152
0.52	221	383	737	933	42	3	0.3	0.109661	26	324.312	0.822893
0.5	184.5	369	608.13	1253.45	0	28	0	0	35.2222	312.595	0.765481
0.5	212	340	446	1419	85	28	0	0.25	39.7001	289.704	0.668812
0.41	226	440	910	590	110	28	5.5	0.25	40	375.701	0.935121
0.4	180	380	750	840	20	7	15	0.0526316	51.92	331.837	0.822599
0.3	165	550	490	1200	0	28	0	0	76	462.714	0.78267
0.398362	165.4	415.2	685.5	1034.3	43.2	28	6.2	0.104046	104.093	355.545	0.821866
0.4	160	400	558	1301	100	28	6.22	0.25	72.7	344.185	0.766129
0.68	221	260	894	930	65	7	0	0.25	18.7	222.442	0.858965
0.4	154	385	674	1102	0	1	2.5	0	30.6629	327.378	0.800565
0.453137	178.4	393.7	683.9	1014	51.8	28	4.2	0.131572	85.7975	336.264	0.806058
0.339955	152.3	448	745	956	112	7	9	0.25	134.975	385.639	0.87684
0.359551	128	356	786	1044	54	3	0	0.151685	45	302.238	0.854645
0.58	205	245	660	1185	105	28	0	0.428571	20.92	210.709	0.729936
0.541176	138	255	660	1290	45	28	2.4	0.176471	31.88	220.292	0.744656
0.355556	160	450	562	1313	50	7	5.72	0.111111	58	384.823	0.794243
0.5	212	361.25	446	1419	63.75	7	0	0.176471	37.5826	307.108	0.679093
0.4	150	375	770	1200	0	7	0	0	30	317.81	0.86961
0.34	170	500	560	1305	0	3	5	0	39.9	425.227	0.81583
0.5	212	403.75	446	1419	21.25	14	0	0.0526316	40.656	341.916	0.699654
0.33	165	350	510	1240	150	3	0	0.428571	52	298.442	0.70008
0.687352	191.565	278.7	572.74	1189.5	69.6	7	0	0.249731	11	238.079	0.688804
0.646957	191.571	296.11	572.74	1189.5	52.2	7	0	0.176286	12.5	252.338	0.697228
0.6	210	350	844	854	0	28	0	0	31	296.106	0.862014
1.4881	250	168	710	1160	72	28	0	0.428571	29.1	146.274	0.713936
0.427774	176.2	411.9	694.4	1018.7	25.7	28	5.5	0.0623938	62.3088	352.044	0.822299
0.4	170	425	446	1419	0	14	0	0	50.4691	359.307	0.709935
0.5	204.6	347.7	566.5	755.8	61.4	28	0	0.176589	31	293.981	0.66958
0.578951	191.598	330.94	572.74	1189.5	17.42	14	0	0.0526379	18.2	280.864	0.714082
1.35838	235	173	635	1180	115	7	0	0.66474	16.7	150.865	0.67294
0.33	165	450	510	1240	50	7	0	0.111111	63.8	380.342	0.74846
0.53	207	391	750	994	0	3	14.5	0	26.7	340.87	0.845938
0.5	212	403.75	446	1419	21.25	7	0	0.0526316	33.4202	341.916	0.699654
0.35	219	571	633	933	0	1	1	0	30	480.426	0.856889
0.707282	202.99	287	575	1150	96	14	0	0.334495	36.1	245.21	0.692242
0.687352	191.565	278.7	572.74	1189.5	69.6	28	0	0.249731	16.03	238.079	0.688804
0.44	154	280	560	1345	70	28	0	0.25	49.3	239.62	0.700249
0.3	180	600	588	934	0	7	1.5	0	61.3258	504.793	0.843737
0.597222	215	360	640	1185	0	14	0	0	37.6	304.976	0.773115
0.5	184.5	313.75	608.13	1253.45	55.35	14	0	0.176414	25.5556	267.346	0.738759
1.02128	240	235	580	1170	101	14	0	0.429787	33.5	202.099	0.66909
0.4	170	382.5	446	1419	42.5	7	0	0.111111	46.222	324.499	0.689373
0.35	150.5	430	335	1014	0	28	0	0	59.37	361.887	0.589347
0.359551	128	356	786	1062	36	28	0	0.101124	77	302.062	0.855415
0.53	202.99	383	575	1150	0	1	0	0	11.6	323.834	0.738687
0.388646	178	458	628	956	51	3	3.66	0.111354	60.739	389.037	0.797844
0.333977	173	518	484	983	52	28	0	0.100386	87.3	436.059	0.738123
0.4	184.5	392.06	582	1204	69.19	14	0	0.176478	28.8889	332.457	0.760629
0.457153	153	334.68	482.46	1394.06	47.81	28	3.34	0.142853	39.3	287.193	0.685294
0.53	201	323	570	1140	57	28	0	0.176471	37.38	274.61	0.704873
0.35	142.975	408.5	335	1014	21.5	28	0	0.0526316	56.4	344.277	0.578945
0.53	152.11	287	575	1150	96	3	0	0.334495	23.6	245.195	0.692242
0.45	191	361.25	446	1419	63.75	28	0	0.176471	51.8364	307.102	0.679093
0.45	191	403.75	446	1419	21.25	28	0	0.0526316	54.5831	341.909	0.699654

## Sheet: K-Fold
CS
XGB					CAT					STOC
K1	K2	K3	K4	K5	K1	K2	K3	K4	K5	K1	K2	K3	K4	K5
0.967719	0.968564	0.963295	0.973943	0.972349	0.945641	0.957722	0.956669	0.959607	0.954549	0.923027	0.92481	0.919571	0.933393	0.920913
18.3931	17.9114	20.9136	14.8467	15.755	30.9725	24.0891	24.6891	23.0149	25.8973	43.8576	42.8418	45.827	37.9513	45.0623
Total Co_2 emission of mixtures
XGB					CAT					STOC
K1	K2	K3	K4	K5	K1	K2	K3	K4	K5	K1	K2	K3	K4	K5
0.977218	0.974991	0.974829	0.974097	0.979131	0.961133	0.953337	0.9518	0.960831	0.964654	0.953161	0.948584	0.948859	0.95308	0.954663
121.371	133.231	134.095	137.995	111.176	207.062	248.591	256.778	208.669	188.3	249.531	273.915	272.446	249.96	241.527
Total So_2 emission of mixtures
XGB					CAT					STOC
K1	K2	K3	K4	K5	K1	K2	K3	K4	K5	K1	K2	K3	K4	K5
0.968479	0.959349	0.959151	0.96728	0.969841	0.951309	0.940749	0.948503	0.945198	0.952513	0.940094	0.935233	0.93261	0.942627	0.952443
22.402	28.8908	29.0315	23.2544	21.4343	34.6048	42.1101	36.5994	38.9484	33.7492	42.5756	46.0303	47.8943	40.7757	33.7988
